# Supplementary material for: Brain Age Prediction: A Comparison between Machine Learning Models Using Brain Morphometric Data
Source: Sensors (Basel). 2022 Oct 21;22(20):8077. doi: 10.3390/s22208077 (PMC9608785; doi:10.3390/s22208077)
Supplement: Supplementary file 1 [file sensors-22-08077-s001.zip]

Archive with 1 entries (1 files):
- sensors-1905269-supplementary.pdf
